# Supplementary material for: Prognostic analysis of extrameningeal solitary fibrous tumor using the modified Demicco model: a clinicopathologic study of 111 Chinese cases
Source: Front Oncol. 2024 Jan 4;13:1272090. doi: 10.3389/fonc.2023.1272090 (PMC10796168; doi:10.3389/fonc.2023.1272090)
Supplement: Supplementary file 2 [file Table_1.xlsx]

## Sheet: primiary SFTs
no	age	sex	site	tumor size（score）	mitotic count（score）	necrosis（≥10%=“1”）	celluarity	invasion	boundary	morphological subtype	P53	p16	PAX-2/8	CDKN2A FISH	chemotherapy/radiotherapy（radiotherapy=1，chemotherapy=2，none=0）	total	mDemicco	TERT	TP53	recurrent“1”=yes，“0”=no	metastasis	died	follow-up time	PFS	PFS	OS	OS
1	64	Man	pelvic	3	2	0	moderate	no	capsule	malignant	＜5%	0		1R2G：10%	0	8	high	0	0	0	1	0	123	97	progress	123	censor
2	68	Moman	lung	0	2	0	high	yes	infiltration	classical	5-10%	1		1R2G：＜5%	0	3	low	0	0	0	0	0	114	114	censor	114	censor
3	60	Moman	nasal	0	2	0	high	yes	infiltration	classical	＜5%	0		no singnal	0	3	low	0	0	1	0	0	112	50	progress	112	censor
4	40	Man	abdomen	3	2	1	moderate	no	capsule	classical	＜5%	1		1R2G：＜10%	0	6	high	1	0	0	0	0	0	0	censor	0	censor
5	41	Man	limbs	3	1	0	moderate	no	capsule	fat-forming	5-10%	0		1R2G：＜10%	0	4	intermediate	0	0	0	0	0	0	0	censor	0	censor
6	43	Moman	adrenal gland	0	1	0	high	yes	infiltration	malignant	＜5%	1		no singnal	0	1	low	0	3	1	1	0	132	54	progress	132	censor
7	50	Moman	adrenal gland	1	0	0	low	yes	no-capsule	classical	5-10%	0		no singnal	0	1	low	0	0	0	0	0	101	101	censor	101	censor
8	60	Moman	abdomen	3	2	0	moderate	no	capsule	classical	＞50%	0		1R2G：20% 2G：5%	0	6	high	1	1	1	1	1	75	35	progress	75	progress
9	54	Moman	kidney	3	1	0	moderate	yes	infiltration	classical	＜5%	0		no singnal	0	4	intermediate	0	3	0	0	0	123	123	censor	123	censor
10	45	Moman	thorax	3	1	0	moderate	no	capsule	classical	＜5%	0		no singnal	0	4	intermediate	0	3	1	0	0	132	108	progress	132	censor
11	59	Man	lung	0	1	0	moderate	no	capsule	classical	5-10%	0		1R2G：＜1%	0	2	low	0	0	0	0	0	127	127	censor	127	censor
12	55	Moman	thorax	1	1	0	high	no	capsule	classical	5-10%	1		0	0	2	low	0	0	0	0	0	0	0	censor	0	censor
13	54	Moman	thorax	2	1	1	moderate	yes	infiltration	classical	0.1	0		1R2G：＜10%	0	4	intermediate	0	0	0	0	0	105	105	censor	105	censor
14	58	Moman	mediastinum	1	2	0	moderate	no	capsule	classical	＜5%	0		1R2G：＜5%	0	4	intermediate	1	0	1	1	0	93	73	progress	93	censor
15	57	Moman	lung	0	2	0	high	yes	infiltration	malignant	＜5%	0		0	0	3	intermediate	0	1	0	0	1	41	41	progress	41	progress
16	63	Moman	mediastinum	2	1	0	moderate	no	capsule	classical	＜5%	/		1R2G：15% 2G：10%	0	4	intermediate	0	0	1	0	0	104	79	progress	104	censor
17	51	Moman	lung	1	0	0	low	no	no-capsule	classical	5-10%	0		no singnal	0	1	low	0	0	0	0	0	101	101	censor	101	censor
18	27	Moman	lung	2	0	1	low	no	no-capsule	classical	＜5%	0		1R2G：＜10%	0	4	intermediate	0	0	0	0	0	96	96	censor	96	censor
19	51	Moman	thorax	0	1	0	moderate	yes	no-capsule	classical	0.1	0		1R2G：＜5%	0	2	low	0	0	0	0	0	87	87	censor	87	censor
20	60	Moman	lung	0	1	0	moderate	no	capsule	classical	5-10%	0		1R2G：＜10%	0	2	low	0	0	0	0	0	72	72	censor	72	censor
21	55	Moman	lung	0	0	0	moderate	yes	no-capsule	classical	30-40%	0		1R2G：5% 2G：＜5%	0	0	low	0	0	0	0	0	50	50	censor	50	censor
22	66	Moman	lung	1	2	0	high	no	capsule	classical	10-15%	1		1R2G：10%	0	4	intermediate	0	0	0	0	0	42	42	censor	42	censor
23	32	Moman	lung	3	1	0	low	no	capsule	classical	＜5%	0		1R2G：＜5%	0	4	intermediate	0	0	0	0	0	31	31	censor	31	censor
24	52	Man	lung	1	1	0	low	no	no-capsule	classical	40-50%	0		1R2G：＜10%	0	2	low	0	0	0	0	0	17	17	censor	17	censor
25	67	Moman	lung	1	2	0	high	no	no-capsule	classical/giant cell-rich-F	5-10%	0		0	0	4	intermediate	1	0	0	0	0	92	92	censor	92	censor
26	54	Man	abdomen	2	0	0	low	no	capsule	myxoid	5-10%	0		1R2G：20% 2G：＜5%	0	2	low	0	0	0	0	0	36	36	censor	36	censor
27	51	Moman	abdomen	2	2	0	high	yes	infiltration	malignant	＜5%	0		1R2G：＜10%	0	4	intermediate	0	3	0	0	0	36	36	censor	36	censor
28	63	Moman	abdomen	2	1	0	moderate	no	capsule	myxoid	10-15%	1	PAX-8（+）	1R2G：40% 2G：＜5%	0	4	intermediate	1	0	0	0	0	30	30	censor	30	censor
29	64	Moman	abdomen	3	2	0	high	no	no-capsule	dedifferentiated	＜5%	0	PAX-8（+）	1R2G：＜10%	0	6	high	1	0	0	0	0	45	45	censor	45	censor
30	31	Moman	abdomen	1	1	0	high	no	capsule	classical	10-15%	1		1R2G：＜5% 2G：5%	0	2	low	0	0	0	0	0	37	37	censor	37	censor
31	65	Moman	nasal	0	1	0	moderate	no	infiltration	classical	10-15%	0		no singnal	0	2	low	0	3	1	0	0	52	6	progress	52	censor
32	25	Man	submandibular space	1	1	0	low	no	capsule	classical	＜5%	0		no singnal	0	2	low	0	0	0	0	0	79	79	censor	79	censor
33	69	Moman	abdomen	3	2	0	high	yes	infiltration	dedifferentiated	0.8	0	PAX-2（+）	no singnal	0	6	high	0	1	0	0	0	1	1	censor	1	censor
34	65	Man	pelvic	3	2	1	high	no	no-capsule	dedifferentiated	＞70%	0		no singnal	0	7	high	1	0	0	0	0	0	0	censor	0	censor
35	30	Man	pelvic	1	2	0	high	no	capsule	classical	＞50%	0		1R2G：10%	0	4	intermediate	1	0	1	1	1	36	26	progress	36	progress
36	48	Man	pelvic	0	1	0	moderate	no	no-capsule	myxoid	0.4	0		1R2G：20% 2G：＜5%	0	1	low	0	0	0	0	0	36	12	censor	36	censor
37	56	Moman	pelvic	1	2	0	high	no	no-capsule	classical	5-10%	1		1R2G：＜10%	0	4	intermediate	0	0	0	0	0	33	9	censor	33	censor
38	60	Man	kidney	1	1	0	moderate	no	no-capsule	classical	0.1	0		1R2G：＜5%	0	3	low	0	0	0	0	0	57	57	censor	57	censor
39	51	Man	kidney	0	0	0	moderate	no	no-capsule	classical	10-15%	1		1R2G：10%	0	0	low	0	0	0	0	0	41	41	censor	41	censor
40	73	Moman	limbs	3	2	0	high	no	capsule	classical	5-10%	0		1R2G： 10%	0	6	high	0	0	0	0	0	45	45	censor	45	censor
41	76	Moman	limbs	3	1	1	high	no	capsule	classical	5-10%	1		1R2G：＜5%	0	6	high	1	0	0	0	0	0	0	censor	0	censor
42	64	Man	thorax	2	2	0	moderate	no	no-capsule	classical	5-10%	0		1R2G：＜10%	0	5	intermediate	1	0	0	0	0	0	0	censor	0	censor
43	28	Moman	thorax	0	1	0	moderate	no	capsule	classical	0.2	0		1R2G：＜5%	0	1	low	0	0	0	0	0	23	23	censor	23	censor
44	61	Moman	thorax	3	1	0	low	yes	no-capsule	classical	＜5%	0		1R2G：＜10%	0	5	intermediate	1	0	0	0	0	0	0	censor	0	censor
45	69	Moman	abdomen	2	2	0	high	no	capsule	malignant	5-10%	0		1R2G：20%	0	5	intermediate	0	0	1	1	0	9	8	progress	9	censor
46	53	Moman	mediastinum	2	1	0	high	no		classical	10-15%	0	PAX-2（+）	1R2G：10%	0	3	low	0	0	0	0	0	39	39	censor	39	censor
47	59	Man	mediastinum	1	1	0	low	no	no-capsule	classical	/	1	PAX-8（+）	1R2G： 10%	0	3	low	0	0	0	0	0	87	87	censor	87	censor
48	68	Man	mediastinum	2	2	0	moderate	no	capsule	classical	＜5%	1		no singnal	0	5	intermediate	1	0	0	0	0	0	0	censor	0	censor
49	72	Moman	thyroid	0	1	0	moderate	no	no-capsule	classical	/	/		no singnal	0	2	low	0	0	0	0	0	117	117	censor	117	censor
50	61	Moman	thorax	2	1	1	moderate	no	no-capsule	classical	＜5%	0		0	0	5	intermediate	0	0	0	0	0	136	136	censor	136	censor
51	64	Moman	thorax	3	0	0	low	no	capsule	classical	＜5%	0		no singnal	0	4	intermediate	0	0	0	0	0	0	0	censor	0	censor
52	64	Moman	lung	2	0	1	low	no	capsule	classical	＜5%	0		1R2G：＜1%	0	4	intermediate	0	0	0	0	0	0	0	censor	0	censor
53	55	Man	lung	0	2	1	high	yes	infiltration	dedifferentiated	5-10%	/		no singnal	0	4	intermediate	0	0	0	0	0	9	9	censor	9	censor
